# Supplementary material for: PURA-Related Neurodevelopmental Disorder: Insight from Eight New Cases
Source: Genes (Basel). 2026 Jun 30;17(7):765. doi: 10.3390/genes17070765 (PMC13409535; doi:10.3390/genes17070765)
Supplement: Supplementary file 1 [file genes-17-00765-s001.zip]

Archive with 1 entries (1 files):
- genes-4328234-supplementary.xlsx
